# Supplementary material for: Sh3bp2 Gain-Of-Function Mutation Ameliorates Lupus Phenotypes in B6.MRL-Faslpr Mice
Source: Cells. 2019 Apr 30;8(5):402. doi: 10.3390/cells8050402 (PMC6562867; doi:10.3390/cells8050402)
Supplement: Supplementary file 1 [file cells-08-00402-s001.zip]

Archive with 1 entries (1 files):
- cells-479458-supplementary.pptx
